# Supplementary material for: Public Health Impacts of Ambient Particulate Matter Pollution in Libya from 1990 to 2019: An Analysis of the 2019 Global Burden of Disease (GBD) Study
Source: Int J Environ Res Public Health. 2024 May 23;21(6):667. doi: 10.3390/ijerph21060667 (PMC11204245; doi:10.3390/ijerph21060667)
Supplement: Supplementary file 1 [file ijerph-21-00667-s001.zip]

Archive with 1 entries (1 files):
- ijerph-2926478-supplementary.pdf
